# Supplementary material for: Dehydrating microhabitats increase mite activity and intensify ectoparasitism of Drosophila
Source: J Comp Physiol B. 2026 Jan 29;196(1):81–9. doi: 10.1007/s00360-025-01652-x (PMC12935809; doi:10.1007/s00360-025-01652-x)
Supplement: Supplementary file 1 — Supplementary file1 (XLSX 20 KB) [file 360_2025_1652_MOESM1_ESM.xlsx]

## Sheet: Figure 1
Wet media	76.34
Wet media	72.8982
Wet media	75.6574
Stock media	4.48558
Stock media	4.47513
Stock media	4.54377
Dry media	48.996
Dry media	53.3206
Dry media	45.7759

## Sheet: Figure 2 - Nigro
Jar	Treatment	Uninf	tot	Prop
1	Dehydrated	16	22	0.727273
2	Dehydrated	13	20	0.65
3	Dehydrated	14	24	0.583333
4	Dehydrated	15	26	0.576923
5	Dehydrated	15	22	0.681818
6	Dehydrated	14	21	0.666667
7	Dehydrated	14	24	0.583333
8	Dehydrated	13	23	0.565217
1	Control	9	27	0.333333
2	Control	10	22	0.454545
3	Control	10	20	0.5
4	Control	10	23	0.434783
5	Control	9	24	0.375
6	Control	10	21	0.47619
7	Control	10	22	0.454545
8	Control	8	23	0.347826

## Sheet: Figure 2 - Mel
Jar	Treatment	Uninf	tot	Prop
1	Dehydrated	16	19	0.842105
1	Dehydrated	17	23	0.73913
1	Dehydrated	21	25	0.84
1	Dehydrated	19	27	0.703704
2	Dehydrated	17	20	0.85
2	Dehydrated	22	27	0.814815
2	Dehydrated	17	26	0.653846
2	Dehydrated	23	26	0.884615
3	Control	16	25	0.64
3	Control	12	26	0.461538
3	Control	10	22	0.454545
3	Control	10	24	0.416667
4	Control	11	22	0.5
4	Control	14	26	0.538462
4	Control	12	25	0.48
4	Control	11	24	0.458333

## Sheet: Figure 3
Jar	Treatment	Uninf	tot	Prop
1	Dehydrated	14	17	0.823529
2	Dehydrated	15	21	0.714286
3	Dehydrated	22	28	0.785714
4	Dehydrated	17	25	0.68
5	Dehydrated	14	24	0.583333
6	Dehydrated	22	25	0.88
7	Dehydrated	16	26	0.615385
8	Dehydrated	20	24	0.833333
9	Control	15	26	0.576923
10	Control	19	23	0.826087
11	Control	13	23	0.565217
12	Control	9	24	0.375
13	Control	12	26	0.461538
14	Control	12	25	0.48
15	Control	11	24	0.458333
16	Control	10	23	0.434783
17	Rehydrated	16	25	0.64
18	Rehydrated	11	18	0.611111
19	Rehydrated	9	22	0.409091
20	Rehydrated	11	22	0.5
21	Rehydrated	13	25	0.52
22	Rehydrated	11	24	0.458333
23	Rehydrated	10	26	0.384615
24	Rehydrated	11	24	0.458333

## Sheet: Figure 4
Set	Line	Select	Jar	Treatment	Uninf	tot	Prop
1	S1	Select	1	Control	17	30	0.566667
1	C1	Cont	1	Control	18	30	0.6
1	S1	Select	2	Control	16	30	0.533333
1	C1	Cont	2	Control	16	30	0.533333
1	S1	Select	3	Control	12	29	0.413793
1	C1	Cont	3	Control	16	27	0.592593
1	S1	Select	4	Control	13	30	0.433333
1	C1	Cont	4	Control	23	30	0.766667
2	S2	Select	5	Control	17	30	0.566667
2	C2	Cont	5	Control	23	30	0.766667
2	S2	Select	6	Control	12	30	0.4
2	C2	Cont	6	Control	17	30	0.566667
2	S2	Select	7	Control	16	30	0.533333
2	C2	Cont	7	Control	17	30	0.566667
2	S2	Select	8	Control	15	30	0.5
2	C2	Cont	8	Control	17	30	0.566667
3	S3	Select	9	Control	12	28	0.428571
3	C3	Cont	9	Control	14	24	0.583333
3	S3	Select	10	Control	14	25	0.56
3	C3	Cont	10	Control	24	30	0.8
3	S3	Select	11	Control	16	30	0.533333
3	C3	Cont	11	Control	16	30	0.533333
3	S3	Select	12	Control	9	23	0.391304
3	C3	Cont	12	Control	15	29	0.517241
4	S1	Select	13	Dehydrated	16	30	0.533333
4	C1	Cont	13	Dehydrated	18	30	0.6
4	S1	Select	14	Dehydrated	15	27	0.555556
4	C1	Cont	14	Dehydrated	23	30	0.766667
4	S1	Select	15	Dehydrated	15	30	0.5
4	C1	Cont	15	Dehydrated	16	25	0.64
4	S1	Select	16	Dehydrated	19	30	0.633333
4	C1	Cont	16	Dehydrated	25	30	0.833333
5	S2	Select	17	Dehydrated	32	32	1
5	C2	Cont	17	Dehydrated	28	30	0.933333
5	S2	Select	18	Dehydrated	14	24	0.583333
5	C2	Cont	18	Dehydrated	23	30	0.766667
5	S2	Select	19	Dehydrated	26	30	0.866667
5	C2	Cont	19	Dehydrated	19	30	0.633333
5	S2	Select	20	Dehydrated	19	30	0.633333
5	C2	Cont	20	Dehydrated	20	30	0.666667
6	S3	Select	21	Dehydrated	15	30	0.5
6	C3	Cont	21	Dehydrated	19	26	0.730769
6	S3	Select	22	Dehydrated	16	24	0.666667
6	C3	Cont	22	Dehydrated	20	27	0.740741
6	S3	Select	23	Dehydrated	19	30	0.633333
6	C3	Cont	23	Dehydrated	25	30	0.833333
6	S3	Select	24	Dehydrated	15	30	0.5
6	C3	Cont	24	Dehydrated	22	25	0.88

## Sheet: Figure 5
Mite	Treatment	Mass	Dry mass	water content
1	Control	0.082	0.032	0.609756
2	Control	0.079	0.031	0.607595
3	Control	0.081	0.028	0.654321
4	Control	0.092	0.029	0.684783
5	Control	0.078	0.031	0.602564
6	Control	0.083	0.032	0.614458
7	Control	0.081	0.031	0.617284
8	Control	0.093	0.027	0.709677
9	Control	0.084	0.026	0.690476
10	Control	0.071	0.031	0.56338
11	Control	0.076	0.028	0.631579
12	Control	0.082	0.031	0.621951
13	Control	0.076	0.029	0.618421
14	Control	0.075	0.024	0.68
15	Control	0.081	0.028	0.654321
16	Dehydrated	0.074	0.032	0.567568
17	Dehydrated	0.072	0.028	0.611111
18	Dehydrated	0.083	0.031	0.626506
19	Dehydrated	0.072	0.034	0.527778
20	Dehydrated	0.068	0.028	0.588235
21	Dehydrated	0.074	0.028	0.621622
22	Dehydrated	0.071	0.034	0.521127
23	Dehydrated	0.069	0.028	0.594203
24	Dehydrated	0.071	0.029	0.591549
25	Dehydrated	0.074	0.029	0.608108
26	Dehydrated	0.072	0.031	0.569444
27	Dehydrated	0.076	0.036	0.526316
28	Dehydrated	0.069	0.031	0.550725
29	Dehydrated	0.071	0.031	0.56338
30	Dehydrated	0.073	0.031	0.575342

## Sheet: Figure 6 - activity
Treatment	Movement
Control	2.08333
Control	3.83333
Control	2.16667
Control	2.5
Control	1
Control	2.5
Control	1.25
Control	0.666667
Control	2.08333
Control	1
Control	1.75
Control	3.5
Control	3
Control	4.33333
Control	2.83333
Control	4.16667
Control	1.83333
Control	5.75
Control	3.25
Control	2.5
Control	2.58333
Control	2.75
Control	2.75
Control	2
Control	2.75
Control	2.75
Control	3.25
Control	2.33333
Control	2.58333
Control	2.5
Dehydrated	2
Dehydrated	2.16667
Dehydrated	1.66667
Dehydrated	2.58333
Dehydrated	2.75
Dehydrated	2.41667
Dehydrated	1.58333
Dehydrated	1.58333
Dehydrated	2.5
Dehydrated	6.66667
Dehydrated	2.58333
Dehydrated	5.58333
Dehydrated	2.75
Dehydrated	4.08333
Dehydrated	2.25
Dehydrated	4.33333
Dehydrated	6
Dehydrated	3.5
Dehydrated	4.16667
Dehydrated	4.25
Dehydrated	4.08333
Dehydrated	3.41667
Dehydrated	2.08333
Dehydrated	5.91667
Dehydrated	7.08333
Dehydrated	4.08333
Dehydrated	4.91667
Dehydrated	3.75
